# Supplementary material for: Fast Solution-Phase and Liquid-Phase Peptide Syntheses (SolPSS and LPPS) Mediated by Biomimetic Cyclic Propylphosphonic Anhydride (T3P®)
Source: Molecules. 2023 Oct 19;28(20):7183. doi: 10.3390/molecules28207183 (PMC10609394; doi:10.3390/molecules28207183)
Supplement: Supplementary file 1 [file molecules-28-07183-s001.zip]

Archive with 1 entries (1 files):
- molecules-2663184-supplementary.pdf
